# Supplementary material for: Pseudomonas aeruginosa kills Staphylococcus aureus in a polyphosphate-dependent manner
Source: mSphere. 2024 Oct 4;9(10):e00686-24. doi: 10.1128/msphere.00686-24 (PMC11520310; doi:10.1128/msphere.00686-24)
Supplement: Table S1 — Strains used in this study. [file msphere.00686-24-s0002.xlsx]

## Sheet: Sheet1
Supplementary Table S1: Strains used in this study
Strain	Genotype or Relevant Characteristics	Reference
PA14 [JUD206]	Wild-type Pseudomonas aeruginosa strain UCBPP-PA14	Liberati 2006
ΔpolyP [LR119]	Wild-type Pseudomonas aeruginosa PA14 strain with the in-frame deletions ppk1, ppk2A, ppk2B, and ppk2C	Racki et al. 2017
Δppk2A-C [LR79]	Wild-type Pseudomonas aeruginosa PA14 strain with the in-frame deletions ppk1, ppk2A, ppk2B, and ppk2C	Racki et al. 2018
Δppk [JUD109]	Wild-type Pseudomonas aeruginosa PA14 strain with the in-frame deletion of the ppk1 gene	Groitl et al. 2017
ppk:GmR [JUD198]	Wild-type Pseudomonas aeruginosa PA14 strain with a transposon insertion in the ppk1 gene	Liberati 2006
ppx:GmR [JUD199]	Wild-type Pseudomonas aeruginosa PA14 strain with a transposon insertion in the ppx gene	Liberati 2006
lasI:GmR [JUD221]	Wild-type Pseudomonas aeruginosa PA14 strain with a transposon insertion in the lasI gene	Liberati 2006
lasA:GmR	Wild-type Pseudomonas aeruginosa PA14 strain with a transposon insertion in the lasA gene	Liberati 2006
lasB:GmR [JUD220]	Wild-type Pseudomonas aeruginosa PA14 strain with a transposon insertion in the lasB gene	Liberati 2006
pchR:GmR	Wild-type Pseudomonas aeruginosa PA14 strain with a transposon insertion in the pchR gene	Liberati 2006
pvdS:GmR	Wild-type Pseudomonas aeruginosa PA14 strain with a transposon insertion in the pvdS gene	Liberati 2006
phzM:GmR [JUD130]	Wild-type Pseudomonas aeruginosa PA14 strain with a transposon insertion in the phzM gene	Liberati 2006
rhlB:GmR	Wild-type Pseudomonas aeruginosa PA14 strain with a transposon insertion in the rhlB gene	Liberati 2006
pqsB:GmR	Wild-type Pseudomonas aeruginosa PA14 strain with a transposon insertion in the pqsB gene	Liberati 2006
pqsC:GmR	Wild-type Pseudomonas aeruginosa PA14 strain with a transposon insertion in the pqsC gene	Liberati 2006
USA300 LAC [JUD17]	Wild-type Staphylococcus aureus strain	Fey 2013
USA300 JE2 [JUD338]	Wild-type Staphylococcus aureus strain	Gift from Thomas Kehl-Fie (UIUC)
USA300 JE2ΔkatAΔahpC [JUD339]	Wild-type Staphylococcus aureus USA300 JE2 strain with the in-frame deletions of the katA and ahpC genes	Gift from Thomas Kehl-Fie (UIUC)
